# Supplementary material for: Deciphering the Non-Coding RNA Landscape of Pediatric Acute Myeloid Leukemia
Source: Cancers (Basel). 2022 Apr 22;14(9):2098. doi: 10.3390/cancers14092098 (PMC9100904; doi:10.3390/cancers14092098)
Supplement: Supplementary file 1 [file cancers-14-02098-s001.zip]

Archive with 2 entries (2 files):
- SupplementalTables.xlsx
- Supplementary.pdf
